# Supplementary material for: Rotenone and Its Derivative, Rotenoisin A, Induce Neurodegeneration Differentially in SH-SY5Y Cells
Source: Biomedicines. 2024 Jul 31;12(8):1703. doi: 10.3390/biomedicines12081703 (PMC11351421; doi:10.3390/biomedicines12081703)
Supplement: Supplementary file 1 [file biomedicines-12-01703-s001.zip]

Archive with 1 entries (1 files):
- biomedicines-3100440-supplementary.pdf
